# Supplementary material for: Prokaryotic expression, purification and evaluation of anti-cardiac fibrosis activity of recombinant TGF-β latency associated peptide
Source: PeerJ. 2022 Jan 19;10:e12797. doi: 10.7717/peerj.12797 (PMC8783559; doi:10.7717/peerj.12797)
Supplement: Supplemental Information 1 [file peerj-10-12797-s001.zip]

Archive with 3 entries (2 files):
- Figure-1/1A.png
- Figure-1/1B.jpg
- Figure-1/
