# Supplementary material for: Prokaryotic expression, purification and evaluation of anti-cardiac fibrosis activity of recombinant TGF-β latency associated peptide
Source: PeerJ. 2022 Jan 19;10:e12797. doi: 10.7717/peerj.12797 (PMC8783559; doi:10.7717/peerj.12797)
Supplement: Supplemental Information 2 [file peerj-10-12797-s002.zip]

Archive with 11 entries (10 files):
- Figure-2/
- Figure-2/A-s1LAP.tif
- Figure-2/B-WBLAP.jpg
- Figure-2/C-hiswb.jpg
- Figure-2/C-pull down lapf.tif
- Figure-2/C-tgfwb.jpg
- Figure-2/D-lap.jpg
- Figure-2/E1.tif
- Figure-2/E2.tif
- Figure-2/F.jpg
- Figure-2/standard curve data.xlsx
