# Supplementary material for: Prokaryotic expression, purification and evaluation of anti-cardiac fibrosis activity of recombinant TGF-β latency associated peptide
Source: PeerJ. 2022 Jan 19;10:e12797. doi: 10.7717/peerj.12797 (PMC8783559; doi:10.7717/peerj.12797)
Supplement: Supplemental Information 2 [file peerj-10-12797-s002.zip › Figure-2/standard curve data.xlsx]

## Sheet: Sheet1
No.	VE	Kav	logMr	Mr
Blue2000	6.874	0	6.301	2000000
Maker1	9.772	0.1692	5.8254	669000
M2	13.122	0.3648	5.1987	158000
M3	15.713	0.5161	4.6435	44000
M4	18.844	0.6989	4.1367	13700
