# Supplementary material for: Prokaryotic expression, purification and evaluation of anti-cardiac fibrosis activity of recombinant TGF-β latency associated peptide
Source: PeerJ. 2022 Jan 19;10:e12797. doi: 10.7717/peerj.12797 (PMC8783559; doi:10.7717/peerj.12797)
Supplement: Supplemental Information 3 [file peerj-10-12797-s003.zip]

Archive with 13 entries (10 files):
- Figure 3/
- Figure 3/Fig 3 statistical analysis.xlsx
- Figure 3/Fig 3 wb.pzfx
- Figure 3/RTCA.png
- Figure 3/a-SMA.jpg
- Figure 3/a┴-SMA/
- Figure 3/a┴-SMA/a┴-SMA #.jpg
- Figure 3/a┴-SMA/a┴-SMA 1.jpg
- Figure 3/a┴-SMA/a┴-SMA 2.jpg
- Figure 3/a┬-actin/
- Figure 3/a┬-actin/a┬-actin #.jpg
- Figure 3/a┬-actin/a┬-actin 1.jpg
- Figure 3/a┬-actin/a┬-actin 2.jpg
