# Supplementary material for: Prokaryotic expression, purification and evaluation of anti-cardiac fibrosis activity of recombinant TGF-β latency associated peptide
Source: PeerJ. 2022 Jan 19;10:e12797. doi: 10.7717/peerj.12797 (PMC8783559; doi:10.7717/peerj.12797)
Supplement: Supplemental Information 3 [file peerj-10-12797-s003.zip › Figure 3/Fig 3 statistical analysis.xlsx]

## Sheet: Sheet1
	NC	5ng/mL TGF-β1	10ng/mL TGF-β1	20ng/mL TGF-β1	30ng/mL TGF-β1
β-actin	504930	522782	539099	557227	542075
	583137	584144	546648	544171	502481
	509009	506982	526518	547571	537507
α-SMA	536032	579700	679621	754720	727718
	481010	579905	650903	674428	634206
	480206	609634	737463	755323	696783
α-SMA/β-actin
NC	1.0616	0.824866	0.943414
5ng/mL TGF-β1	1.10888	0.992743	1.20248
10ng/mL TGF-β1	1.26066	1.19072	1.40064
20ng/mL TGF-β1	1.35442	1.23937	1.37941
30ng/mL TGF-β1	1.34247	1.26215	1.29632
	NC vs. 5ng/mL TGF-β1	NC vs. 10ng/mL TGF-β1	NC vs. 20ng/mL TGF-β1	NC vs. 30ng/mL TGF-β1
P value	0.3023	0.0083	0.0038	0.006
	10ng/mL TGF-β1 vs. 20ng/mL TGF-β1	10ng/mL TGF-β1 vs. 30ng/mL TGF-β1	20ng/mL TGF-β1 vs. 30ng/mL TGF-β1
	0.9821	0.9994	0.9975
