# Supplementary material for: Prokaryotic expression, purification and evaluation of anti-cardiac fibrosis activity of recombinant TGF-β latency associated peptide
Source: PeerJ. 2022 Jan 19;10:e12797. doi: 10.7717/peerj.12797 (PMC8783559; doi:10.7717/peerj.12797)
Supplement: Supplemental Information 4 [file peerj-10-12797-s004.zip]

Archive with 22 entries (17 files):
- Figure 4/
- Figure 4/COL 1/
- Figure 4/COL 1/COL1 #.jpg
- Figure 4/COL 1/COL1 1.jpg
- Figure 4/COL 1/COL1 2.jpg
- Figure 4/FN/
- Figure 4/FN/FN #.jpg
- Figure 4/FN/FN 1.jpg
- Figure 4/FN/FN 2.jpg
- Figure 4/Fig 4 COL 1.jpg
- Figure 4/Fig 4 FN.jpg
- Figure 4/Fig 4 wb.pzfx
- Figure 4/Fig 4 a┴-SMA.jpg
- Figure 4/Fig 4.Relative levels of related and statistic analysis.xlsx
- Figure 4/a┴-SMA/
- Figure 4/a┴-SMA/a┴-SMA #.jpg
- Figure 4/a┴-SMA/a┴-SMA1.jpg
- Figure 4/a┴-SMA/a┴-SMA2.jpg
- Figure 4/a┬-actin/
- Figure 4/a┬-actin/a┬-actin#.jpg
- Figure 4/a┬-actin/a┬-actin1.jpg
- Figure 4/a┬-actin/a┬-actin2.jpg
