# Supplementary material for: Prokaryotic expression, purification and evaluation of anti-cardiac fibrosis activity of recombinant TGF-β latency associated peptide
Source: PeerJ. 2022 Jan 19;10:e12797. doi: 10.7717/peerj.12797 (PMC8783559; doi:10.7717/peerj.12797)
Supplement: Supplemental Information 4 [file peerj-10-12797-s004.zip › Figure 4/Fig 4.Relative levels of related and statistic analysis.xlsx]

## Sheet: Sheet1
		NC	TGF-β1	TGF-β1+LAP
	β-actin	421318	509478	505701
		490015	436218	451118
		448719	497209	466719
	α-SMA	442719	759836	614362
		456634	763325	602534
		378425	735919	555098
	COL1	236349	730423	501477
		310343	509357	407815
		209688	641224	362373
	FN	647031	951672	812635
		705812	844416	789875
		627355	913669	797815
	α-SMA/β-actin
	NC	1.0508	0.931878	0.843345
	TGF-β1	1.4914	1.74987	1.4801
	TGF-β1+LAP	1.21487	1.33565	1.18936
	COL1/β-actin
	NC	0.560975	0.633334	0.467304
	TGF-β1	1.43367	1.16767	1.28965
	TGF-β1+LAP	0.991647	0.90401	0.776427
	FN/β-actin
	NC	1.53573	1.44039	1.3981
	TGF-β1	1.86794	1.93577	1.8376
	TGF-β1+LAP	1.60695	1.75093	1.70941
P value		NC vs. TGF-β1	NC vs. TGF-β1+LAP	TGF-β1 vs. TGF-β1+LAP
	α-SMA/β-actin	0.013	0.0414	0.0311
	COL1/β-actin	0.0004	0.0223	0.0096
	FN/β-actin	0.0005	0.0121	0.0276
