# Supplementary material for: Prokaryotic expression, purification and evaluation of anti-cardiac fibrosis activity of recombinant TGF-β latency associated peptide
Source: PeerJ. 2022 Jan 19;10:e12797. doi: 10.7717/peerj.12797 (PMC8783559; doi:10.7717/peerj.12797)
Supplement: Supplemental Information 5 [file peerj-10-12797-s005.zip]

Archive with 31 entries (27 files):
- Fig-5/
- Fig-5/H9C2 FN/
- Fig-5/H9C2 FN/CON1-1.tif
- Fig-5/H9C2 FN/CON1-2.tif
- Fig-5/H9C2 FN/CON1.tif
- Fig-5/H9C2 FN/LAP1-1.tif
- Fig-5/H9C2 FN/LAP1-2.tif
- Fig-5/H9C2 FN/LAP1.tif
- Fig-5/H9C2 FN/TGF1-1.tif
- Fig-5/H9C2 FN/TGF1-2.tif
- Fig-5/H9C2 FN/TGF1.tif
- Fig-5/H9C2 SMA/
- Fig-5/H9C2 SMA/CON1-1.tif
- Fig-5/H9C2 SMA/CON1-2.tif
- Fig-5/H9C2 SMA/CON1.tif
- Fig-5/H9C2 SMA/LAP1-1.tif
- Fig-5/H9C2 SMA/LAP1-2.tif
- Fig-5/H9C2 SMA/LAP1.tif
- Fig-5/H9C2 SMA/TGF1-1.tif
- Fig-5/H9C2 SMA/TGF1-2.tif
- Fig-5/H9C2 SMA/TGF1.tif
- Fig-5/H9C2 col1/
- Fig-5/H9C2 col1/LAP1-1.tif
- Fig-5/H9C2 col1/LAP1-2.tif
- Fig-5/H9C2 col1/LAP1.tif
- Fig-5/H9C2 col1/TGF1-1.tif
- Fig-5/H9C2 col1/TGF1-2.tif
- Fig-5/H9C2 col1/TGF1.tif
- Fig-5/H9C2 col1/con1-1.tif
- Fig-5/H9C2 col1/con1-2.tif
- Fig-5/H9C2 col1/con1.tif
