# Supplementary material for: Prokaryotic expression, purification and evaluation of anti-cardiac fibrosis activity of recombinant TGF-β latency associated peptide
Source: PeerJ. 2022 Jan 19;10:e12797. doi: 10.7717/peerj.12797 (PMC8783559; doi:10.7717/peerj.12797)
Supplement: Supplemental Information 6 [file peerj-10-12797-s006.zip]

Archive with 23 entries (17 files):
- Fig 6 Data analysis statistics/
- Fig 6 Data analysis statistics/Fig 6/
- Fig 6 Data analysis statistics/Fig 6/Fig 6 smad2.tif
- Fig 6 Data analysis statistics/Fig 6/Fig6 Data analysis statistics.pzfx
- Fig 6 Data analysis statistics/Fig 6/Fig6 Data analysis statistics.xlsx
- Fig 6 Data analysis statistics/Fig 6/Fig6 p-smad2.tif
- Fig 6 Data analysis statistics/Fig 6/Fig6 a┴-SMA.tif
- Fig 6 Data analysis statistics/Fig 6/GAPDH/
- Fig 6 Data analysis statistics/Fig 6/GAPDH/GAPDH1 Ch+Marker.jpg
- Fig 6 Data analysis statistics/Fig 6/GAPDH/GAPDH2 Ch+Marker.jpg
- Fig 6 Data analysis statistics/Fig 6/GAPDH/GAPDH3 Ch+Marker.jpg
- Fig 6 Data analysis statistics/Fig 6/SMAD2/
- Fig 6 Data analysis statistics/Fig 6/SMAD2/SAMD2 1 Ch+Marker.jpg
- Fig 6 Data analysis statistics/Fig 6/SMAD2/SMAD2 2  Ch+Marker.jpg
- Fig 6 Data analysis statistics/Fig 6/SMAD2/SMAD2 3 Ch+Marker.jpg
- Fig 6 Data analysis statistics/Fig 6/p-smad2/
- Fig 6 Data analysis statistics/Fig 6/p-smad2/P-SMAD2 1 Ch+Marker.jpg
- Fig 6 Data analysis statistics/Fig 6/p-smad2/P-SMAD2 2 Ch+Marker.jpg
- Fig 6 Data analysis statistics/Fig 6/p-smad2/P-SMAD2 3 Ch+Marker.jpg
- Fig 6 Data analysis statistics/Fig 6/a┴-SMA/
- Fig 6 Data analysis statistics/Fig 6/a┴-SMA/SMA 1 Ch+Marker.jpg
- Fig 6 Data analysis statistics/Fig 6/a┴-SMA/SMA 2 Ch+Marker.jpg
- Fig 6 Data analysis statistics/Fig 6/a┴-SMA/SMA 3  Ch+Marker.jpg
