# Supplementary material for: Prokaryotic expression, purification and evaluation of anti-cardiac fibrosis activity of recombinant TGF-β latency associated peptide
Source: PeerJ. 2022 Jan 19;10:e12797. doi: 10.7717/peerj.12797 (PMC8783559; doi:10.7717/peerj.12797)
Supplement: Supplemental Information 6 [file peerj-10-12797-s006.zip › Fig 6 Data analysis statistics/Fig 6/Fig6 Data analysis statistics.xlsx]

## Sheet: Sheet1
	NC	LAP	TGF-β1	TGF-β1+LAP	LAP Pre-protection
GAPDH	435186	436474	402775	401559	384327
	490912	524175	495646	497069	493836
	417491	401980	452420	442564	471260
α-SMA	365594	391276	660519	559005	486369
	416956	457545	727717	688483	584097
	365495	437202	744563	489475	547681
SMAD2	439415	468642	391415	385129	340024
	405345	367897	409683	409466	383731
	351549	357440	339711	359718	418775
P-smad2	140105	128492	272267	209481	173561
	185572	179542	306710	256032	225467
	130874	144000	266190	170701	168900
α-SMA/GAPDH
NC	0.840087	0.84935	0.875456
LAP	0.896447	0.872886	1.08762
TGF-β1	1.63992	1.46822	1.64573
TGF-β1+LAP	1.39209	1.38509	1.106
LAP Pre-protection	1.26551	1.18278	1.16216
P value	NC vs. LAP	NC vs. TGF-β1	LAP vs. TGF-β1
	0.7792	<0.0001	0.0002
	TGF-β1 vs. TGF-β1+LAP	TGF-β1 vs. LAP Pre-protection	TGF-β1+LAP vs. LAP Pre-protection
	0.0409	0.008	0.8169
Smad2/GAPDH
NC	1.00972	1.00972	0.842052
LAP	1.0737	1.0737	0.889198
TGF-β1	0.971796	0.971796	0.750875
TGF-β1+LAP	0.959084	0.959084	0.812804
LAP Pre-protection	0.884726	0.884726	0.888628
P value	NC vs. LAP	NC vs. TGF-β1	LAP vs. TGF-β1
	>0.9999	0.9526	0.9672
	TGF-β1 vs. TGF-β1+LAP	TGF-β1 vs. LAP Pre-protection	TGF-β1+LAP vs. LAP Pre-protection
	0.999	>0.9999	0.9991
P-Smad2/GAPDH
NC	0.321943	0.378015	0.313477
LAP	0.294386	0.342523	0.358227
TGF-β1	0.675978	0.618809	0.588369
TGF-β1+LAP	0.521669	0.515083	0.385709
LAP Pre-protection	0.451597	0.456563	0.358401
P value	NC vs. LAP	NC vs. TGF-β1	LAP vs. TGF-β1
	0.9999	0.0003	0.0003
	TGF-β1 vs. TGF-β1+LAP	TGF-β1 vs. LAP Pre-protection	TGF-β1+LAP vs. LAP Pre-protection
	0.0285	0.0044	0.7322
